# Supplementary material for: Enhancing Radiotherapy for Locally Advanced Non-Small Cell Lung Cancer Patients with iCE, a Novel System for Automated Multi-Criterial Treatment Planning Including Beam Angle Optimization
Source: Cancers (Basel). 2021 Nov 13;13(22):5683. doi: 10.3390/cancers13225683 (PMC8616198; doi:10.3390/cancers13225683)
Supplement: Supplementary file 1 [file cancers-13-05683-s001.zip]

Archive with 2 entries (2 files):
- addObjectives.py
- emptyObjectiveTemplate.xml
