# Supplementary material for: Enhancing Radiotherapy for Locally Advanced Non-Small Cell Lung Cancer Patients with iCE, a Novel System for Automated Multi-Criterial Treatment Planning Including Beam Angle Optimization
Source: Cancers (Basel). 2021 Nov 13;13(22):5683. doi: 10.3390/cancers13225683 (PMC8616198; doi:10.3390/cancers13225683)
Supplement: Supplementary file 1 [file cancers-13-05683-s001.zip › addObjectives.py]

import xml.etree.ElementTree as ET
import csv

tree = ET.parse('emptyObjectiveTemplate.xml')
root = tree.getroot()

#Set name and description for objective template:
preview = root.find("./Preview")
preview.set('ID','New Template ID')
preview.set('Description','New Template Description')

#Create line objective for SPINAL CANAL:
with open('spinalcanal_auto_dvh.csv') as f:
    sc_csv = list(csv.reader(f))

for i in range(2, len(sc_csv),7):
    d = sc_csv[i][0]
    vf = float(sc_csv[i][1]) * 100
    v = str(vf)
    #Add point on line objective for SPINAL CANAL:
    structObj = root.find("./ObjectivesAllStructures/ObjectivesOneStructure[@ID='SpinalCanal']/StructureObjectives")
    newObj = ET.SubElement(structObj,'Objective')
    newType = ET.SubElement(newObj,'Type')
    newType.text = "1"
    newOp = ET.SubElement(newObj,'Operator')
    newOp.text = "0"
    newDose = ET.SubElement(newObj,'Dose')
    newDose.text = d
    newVol = ET.SubElement(newObj,'Volume')
    newVol.text = v
    newPri = ET.SubElement(newObj,'Priority')
    newPri.text = "40"
    newPA = ET.SubElement(newObj,'ParameterA')
    newPA.set('xsi:nil','true')
    newGroup = ET.SubElement(newObj,'Group')
    newGroup.text = "2"

#Create line objective for LUNGS:
with open('lungs_auto_dvh.csv') as f:
    sc_csv = list(csv.reader(f))

for i in range(2, len(sc_csv),7):
    d = sc_csv[i][0]
    vf = float(sc_csv[i][1]) * 100
    v = str(vf)
    structObj = root.find("./ObjectivesAllStructures/ObjectivesOneStructure[@ID='Lungs']/StructureObjectives")
    newObj = ET.SubElement(structObj,'Objective')
    newType = ET.SubElement(newObj,'Type')
    newType.text = "1"
    newOp = ET.SubElement(newObj,'Operator')
    newOp.text = "0"
    newDose = ET.SubElement(newObj,'Dose')
    newDose.text = d
    newVol = ET.SubElement(newObj,'Volume')
    newVol.text = v
    newPri = ET.SubElement(newObj,'Priority')
    newPri.text = "80"
    newPA = ET.SubElement(newObj,'ParameterA')
    newPA.set('xsi:nil','true')
    newGroup = ET.SubElement(newObj,'Group')
    newGroup.text = "2"

#Create line objective for HEART:
with open('heart_auto_dvh.csv') as f:
    sc_csv = list(csv.reader(f))

for i in range(2, len(sc_csv),7):
    d = sc_csv[i][0]
    vf = float(sc_csv[i][1]) * 100
    v = str(vf)
    structObj = root.find("./ObjectivesAllStructures/ObjectivesOneStructure[@ID='Heart']/StructureObjectives")
    newObj = ET.SubElement(structObj,'Objective')
    newType = ET.SubElement(newObj,'Type')
    newType.text = "1"
    newOp = ET.SubElement(newObj,'Operator')
    newOp.text = "0"
    newDose = ET.SubElement(newObj,'Dose')
    newDose.text = d
    newVol = ET.SubElement(newObj,'Volume')
    newVol.text = v
    newPri = ET.SubElement(newObj,'Priority')
    newPri.text = "80"
    newPA = ET.SubElement(newObj,'ParameterA')
    newPA.set('xsi:nil','true')
    newGroup = ET.SubElement(newObj,'Group')
    newGroup.text = "2"

#Create line objective for ESOPHAGUS:
with open('esophagus_auto_dvh.csv') as f:
    sc_csv = list(csv.reader(f))

for i in range(2, len(sc_csv),7):
    d = sc_csv[i][0]
    vf = float(sc_csv[i][1]) * 100
    v = str(vf)
    structObj = root.find("./ObjectivesAllStructures/ObjectivesOneStructure[@ID='Esophagus']/StructureObjectives")
    newObj = ET.SubElement(structObj,'Objective')
    newType = ET.SubElement(newObj,'Type')
    newType.text = "1"
    newOp = ET.SubElement(newObj,'Operator')
    newOp.text = "0"
    newDose = ET.SubElement(newObj,'Dose')
    newDose.text = d
    newVol = ET.SubElement(newObj,'Volume')
    newVol.text = v
    newPri = ET.SubElement(newObj,'Priority')
    newPri.text = "60"
    newPA = ET.SubElement(newObj,'ParameterA')
    newPA.set('xsi:nil','true')
    newGroup = ET.SubElement(newObj,'Group')
    newGroup.text = "2"


#Create line objective for BRACHIALPLEXUS:
with open('brachialplexus_auto_dvh.csv') as f:
    sc_csv = list(csv.reader(f))

for i in range(2, len(sc_csv),7):
    d = sc_csv[i][0]
    vf = float(sc_csv[i][1]) * 100
    v = str(vf)
    structObj = root.find("./ObjectivesAllStructures/ObjectivesOneStructure[@ID='BrachialPlexus']/StructureObjectives")
    newObj = ET.SubElement(structObj,'Objective')
    newType = ET.SubElement(newObj,'Type')
    newType.text = "1"
    newOp = ET.SubElement(newObj,'Operator')
    newOp.text = "0"
    newDose = ET.SubElement(newObj,'Dose')
    newDose.text = d
    newVol = ET.SubElement(newObj,'Volume')
    newVol.text = v
    newPri = ET.SubElement(newObj,'Priority')
    newPri.text = "40"
    newPA = ET.SubElement(newObj,'ParameterA')
    newPA.set('xsi:nil','true')
    newGroup = ET.SubElement(newObj,'Group')
    newGroup.text = "2"


tree.write("newObjectiveTemplate.xml")
