# Supplementary material for: Enhancing Radiotherapy for Locally Advanced Non-Small Cell Lung Cancer Patients with iCE, a Novel System for Automated Multi-Criterial Treatment Planning Including Beam Angle Optimization
Source: Cancers (Basel). 2021 Nov 13;13(22):5683. doi: 10.3390/cancers13225683 (PMC8616198; doi:10.3390/cancers13225683)
Supplement: Supplementary file 1 [file cancers-13-05683-s001.zip › emptyObjectiveTemplate.xml]

<?xml version="1.0" encoding="UTF-8"?>
<ObjectiveTemplate Version="1.9" xmlns:xsi="http://www.w3.org/2001/XMLSchema-instance"><Preview Version="1.2" ID="templateID" Type="Objective" ApprovalStatus="Unapproved" Diagnosis="" TreatmentSite="" AssignedUsers="" Description="Lung IMRT" LastModified="" ApprovalHistory=""/><Type>Helios</Type><Helios DefaultFixedJaws="false" Interpolate="false" UseColors="false" TargetAutocrop="false" Aldo="false"><DefaultSmoothingX>60</DefaultSmoothingX><DefaultSmoothingY>60</DefaultSmoothingY><DefaultMinimizeDose>0</DefaultMinimizeDose><DefaultOptimizationType>Beamlet</DefaultOptimizationType><MaxIterations>0</MaxIterations><MaxTime>12</MaxTime><NormalTissueObjective><Use>true</Use><Priority>100</Priority><DistanceFromTargetBorder>0.5</DistanceFromTargetBorder><StartDose>105</StartDose><EndDose>60</EndDose><FallOff>0.15</FallOff><Mode></Mode><Auto>false</Auto></NormalTissueObjective><Geos><InitialFieldDistribution>Coplanar</InitialFieldDistribution><MinimumNumberOfFields>5</MinimumNumberOfFields><MaximumNumberOfFields>9</MaximumNumberOfFields><MaximumElevationAngleForNonCoplanarFields>10</MaximumElevationAngleForNonCoplanarFields><MaximumCollimatorVariation>10</MaximumCollimatorVariation><LocalGeometricOptimizationMode>None</LocalGeometricOptimizationMode></Geos><Imat UseMU="false" JawTracking="false"><MUWeight>50</MUWeight><MinMU>0</MinMU><MaxMU>2000</MaxMU></Imat></Helios><ObjectivesAllStructures><ObjectivesOneStructure ID="PTV_AIP_66" NAME="" SurfaceOnly="false"><StructureTarget><VolumeID></VolumeID><VolumeCode>250</VolumeCode><VolumeType>PTV</VolumeType><VolumeCodeTable>Regionkode-Visir</VolumeCodeTable><StructureCode Code="PTV_High" CodeScheme="99VMS_STRUCTCODE" CodeSchemeVersion="1.0"/></StructureTarget><Distance xsi:nil="true"></Distance><SamplePoints xsi:nil="true"></SamplePoints><Color>255</Color><AvoidanceStructureMode></AvoidanceStructureMode><StructureObjectives><Objective><Type>0</Type><Operator>0</Operator><Dose>66.5</Dose><Volume>0</Volume><Priority>130</Priority><ParameterA xsi:nil="true"></ParameterA><Group>0</Group></Objective><Objective><Type>0</Type><Operator>1</Operator><Dose>65.5</Dose><Volume>100</Volume><Priority>130</Priority><ParameterA xsi:nil="true"></ParameterA><Group>0</Group></Objective></StructureObjectives></ObjectivesOneStructure><ObjectivesOneStructure ID="SpinalCanal" NAME="" SurfaceOnly="false"><StructureTarget><VolumeID></VolumeID><VolumeCode></VolumeCode><VolumeType>Organ</VolumeType><VolumeCodeTable></VolumeCodeTable><StructureCode Code="9680" CodeScheme="FMA" CodeSchemeVersion="3.2"/></StructureTarget><Distance xsi:nil="true"></Distance><SamplePoints xsi:nil="true"></SamplePoints><Color>16776960</Color><AvoidanceStructureMode></AvoidanceStructureMode><StructureObjectives><Objective><Type>0</Type><Operator>0</Operator><Dose>48</Dose><Volume>0</Volume><Priority>100</Priority><ParameterA xsi:nil="true"></ParameterA><Group>0</Group></Objective></StructureObjectives></ObjectivesOneStructure><ObjectivesOneStructure ID="Lungs" NAME="" SurfaceOnly="false"><StructureTarget><VolumeID></VolumeID><VolumeCode></VolumeCode><VolumeType>Organ</VolumeType><VolumeCodeTable></VolumeCodeTable><StructureCode Code="68877" CodeScheme="FMA" CodeSchemeVersion="3.2"/></StructureTarget><Distance xsi:nil="true"></Distance><SamplePoints xsi:nil="true"></SamplePoints><Color>16711935</Color><AvoidanceStructureMode></AvoidanceStructureMode><StructureObjectives></StructureObjectives></ObjectivesOneStructure><ObjectivesOneStructure ID="Heart" NAME="" SurfaceOnly="false"><StructureTarget><VolumeID></VolumeID><VolumeCode></VolumeCode><VolumeType>Organ</VolumeType><VolumeCodeTable></VolumeCodeTable><StructureCode Code="7088" CodeScheme="FMA" CodeSchemeVersion="3.2"/></StructureTarget><Distance xsi:nil="true"></Distance><SamplePoints xsi:nil="true"></SamplePoints><Color>8454143</Color><AvoidanceStructureMode></AvoidanceStructureMode><StructureObjectives></StructureObjectives></ObjectivesOneStructure><ObjectivesOneStructure ID="Esophagus" NAME="" SurfaceOnly="false"><StructureTarget><VolumeID></VolumeID><VolumeCode></VolumeCode><VolumeType>Organ</VolumeType><VolumeCodeTable></VolumeCodeTable><StructureCode Code="7131" CodeScheme="FMA" CodeSchemeVersion="3.2"/></StructureTarget><Distance xsi:nil="true"></Distance><SamplePoints xsi:nil="true"></SamplePoints><Color>4210816</Color><AvoidanceStructureMode></AvoidanceStructureMode><StructureObjectives></StructureObjectives></ObjectivesOneStructure><ObjectivesOneStructure ID="BrachialPlexus" NAME="" SurfaceOnly="false"><StructureTarget><VolumeID></VolumeID><VolumeCode></VolumeCode><VolumeType>Organ</VolumeType><VolumeCodeTable></VolumeCodeTable><StructureCode Code="5906" CodeScheme="FMA" CodeSchemeVersion="3.2"/></StructureTarget><Distance xsi:nil="true"></Distance><SamplePoints xsi:nil="true"></SamplePoints><Color>16711935</Color><AvoidanceStructureMode></AvoidanceStructureMode><StructureObjectives><Objective><Type>0</Type><Operator>0</Operator><Dose>62</Dose><Volume>0</Volume><Priority>100</Priority><ParameterA xsi:nil="true"></ParameterA><Group>0</Group></Objective></StructureObjectives></ObjectivesOneStructure></ObjectivesAllStructures></ObjectiveTemplate>
